# Supplementary material for: Current practice of thoracic anaesthesia in Europe – a survey by the European Society of Anaesthesiology Part I – airway management and regional anaesthesia techniques
Source: BMC Anesthesiol. 2021 Nov 1;21:266. doi: 10.1186/s12871-021-01480-w (PMC8558093; doi:10.1186/s12871-021-01480-w)
Supplement: Supplementary file 1 — Additional file 1. [file 12871_2021_1480_MOESM1_ESM.xlsx]

## Sheet: Tabelle1
Current practice of thoracic anaesthesia in Europe –
A survey by the European Society of Anaesthesiology
Part I – Airway management and regional anaesthesia techniques
Jerome Defossea*, Mark Schierena*, Torsten Loopb, Vera von Dossowc, Frank Wapplera, Marcelo Gama de Abreud, Mark U. Gerbershagene
* both authors contributed equally to the study.
a University Witten/Herdecke, Medical centre Cologne-Merheim, Department of Anaesthesiology and Intensive Care Medicine
b University of Freiburg, Department of Anaesthesiology and Intensive Care Medicine, Medical Centre, Faculty of Medicine
c Institute of Anesthesiology, Heart and Diabetes Center North Rhine Westphalia
d Technical University Dresden, University Hospital Carl Gustav Carus, Department of Anaesthesiology and Intensive Care Medicine, Pulmonary Engineering Group
e Hospital Holweide, Department of Anaesthesiology
Supplement 1: Listing of the countries
Nothern Europe		55	0.116034
	Estonia	3	0.00632911
	Finland	6	0.0126582
	Ireland	3	0.00632911
	Latvia	2	0.00421941
	Lithuania	5	0.0105485
	Norway	12	0.0253165
	Sweden	8	0.0168776
	UK of Great Britain and Northern Ireland	16	0.0337553
Eastern Europe		57	0.120253
	Czech Republic	8	0.0168776
	Hungary	8	0.0168776
	Poland	12	0.0253165
	Romania	14	0.0295359
	Russia	6	0.0126582
	Slovakia	3	0.00632911
	Belarus	1	0.0021097
	Ukraine	3	0.00632911
	Bulgaria	2	0.00421941
Southern Europe		105	0.221519
	Greece	16	0.0337553
	Italy	27	0.056962
	Republic of Macedonia	2	0.00421941
	Malta	1	0.0021097
	Serbia and Montenegro	2	0.00421941
	Portugal	12	0.0253165
	Slovenia	2	0.00421941
	Spain	27	0.056962
	Turkey	5	0.0105485
	Bosnia and Herzegovina	4	0.00843882
	Croatia	7	0.0147679
Western Europe		257	0.542194
	France	34	0.07173
	Germany	124	0.261603
	Austria	19	0.0400844
	Netherlands/ Holland	23	0.0485232
	Switzerland	34	0.07173
	Belgium	23	0.0485232
